# Supplementary material for: Dissection of the spatial dynamics of biosynthesis, transport, and turnover of major amino acids in tea plants (Camellia sinensis)
Source: Hortic Res. 2024 Feb 19;11(5):uhae060. doi: 10.1093/hr/uhae060 (PMC11070726; doi:10.1093/hr/uhae060)
Supplement: Web_Material_uhae060 [file web_material_uhae060.zip]

Archive with 2 entries (2 files):
- Supplemental Figures S1-S5.pdf
- Tea AA Supplemental Tables and Datasets  JZhao.xls
