# Supplementary material for: Dissection of the spatial dynamics of biosynthesis, transport, and turnover of major amino acids in tea plants (Camellia sinensis)
Source: Hortic Res. 2024 Feb 19;11(5):uhae060. doi: 10.1093/hr/uhae060 (PMC11070726; doi:10.1093/hr/uhae060)
Supplement: Web_Material_uhae060 [file web_material_uhae060.zip › Tea AA Supplemental Tables and Datasets JZhao.xls]

## Sheet: Table S1
	Table S1. Composition of standard Shigeki Konish (SK) culture solution
	Nutrient Element	Compounds	Comcentration (mM)
	N	(NH4)2SO4	1.07 mM
		Ca(NO3)2·4H2O	0.357 mM
	P	KH2PO4	0.1 mM
	K	KH2PO4、K2SO4	0.413 mM
	Ca	CaCl2·2H2O	0.392 mM
	Mg	MgSO4·7H2O	1.029 mM
	Fe	Fe-EDTA	6.27 μM
	B	H3BO3	9.25 μM
	Mn	MnSO4·4H2O	18.2 μM
	Zn	ZnSO4·7H2O	1.53 μM
	Cu	CuSO4·5H2O	0.39 μM
	Mo	Na2MoO4·2H2O	0.52 μM
	AL	Al2(SO4)3·16-18H2O	0.4 mM
	pH 4.5.
Note: 5mM NH4+: Shigeki Konish + 5mM (NH4)2SO4

## Sheet: Table S2
Table S1:List of primers used in this study
Gene Name	Primer	Notes
qCsAMT1.2-F	GTTGTTCTCGGCTCGTTC	Real time PCR
qCsAMT1.2-R	CATTGCCCGTAATAAGTC	Real time PCR
qCsAMT3.1-F	TTCCGCAAACCACCCAATA	Real time PCR
qCsAMT3.1-R	ATCCCGCCAACAAAATCA	Real time PCR
qCsGDH2b-F	ACTGATGTTCCTGCTCCTGACA	Real time PCR
qCsGDH2b-R	GCCAAGCGATCCTCCGAGAT	Real time PCR
qCsGDH2c-F	GCCAGATTCCGCATCCAGAGA	Real time PCR
qCsGDH2c-R	CGTCGTCTTCGTTGAGGAGGA	Real time PCR
qCsNR-F	GTATGCGAATCGGACGGAGGAG	Real time PCR
qCsNR-R	CTGCACGGCGAACTGAATCATC	Real time PCR
qCsNIA1b-F	GCAGAAGTTCATCCGCACAACG	Real time PCR
qCsNIA1b-R	CCAGCGACGGCCAACAGAAT	Real time PCR
qCsGSIa-F	CAGCCGGAGATGAATTGTGG	Real time PCR
qCsGSIa-R	CCCCATCACTCCTCGTAGAC	Real time PCR
qCsGSIb-F	TGGCCGATTGGTTGGCCTG	Real time PCR
qCsGSIb-R	ACAACTGATCTCCAGAACT	Real time PCR
qCsGSIIa-F	TGGCACCAACGGAGAAGTCAT	Real time PCR
qCsGSIIa-R	CAAACCCGCCATCCTCTCTCA	Real time PCR
qCsGOGAT1-F	ACGATGCTCCATTGGCTGTGA	Real time PCR
qCsGOGAT1-R	GCGAGAGGCGATGACATTGTTC	Real time PCR
qCsTSI-F	GTTGATGTTTCTGGGCAGCA	Real time PCR
qCsTSI-R	CTCACCCACACCAGTCAGAT	Real time PCR
qCsBAT1b-F	GCAGGACCAGCAACTCTTGTT	Real time PCR
qCsBAT1b-R	AGCACAGCACCACGATGAGA	Real time PCR
qCsAAP1-F	AGCAGTGATTGGGTCAGGAGTG	Real time PCR
qCsAAP1-R	GCGAGGAGAGTGGAAGTGAAGA	Real time PCR
qCsNAGS1-F	CGCATTCGTGAGAGGCTGGAT	Real time PCR
qCsNAGS1-R	AGGCACAGGCTGTAGCAACTTC	Real time PCR
qCsNAGK-F	AATCGCCACCATCGACTCCTC	Real time PCR
qCsNAGK-R	CAACGCTGCCGCCAATTCA	Real time PCR
qCsNAGPR-F	ACCGTCGATGCTTTCGGAAGG	Real time PCR
qCsNAGPR-R	AACCACTGGCTCCAAGAACACC	Real time PCR
qCsNAOAT2-F	TTGCGGATGCGTGTCGGAAT	Real time PCR
qCsNAOAT2-R	GTATCTCAGCAGCACGGTCCAA	Real time PCR
qCsNAOD-F	TCCAGGCGGTGGTATCAATCAA	Real time PCR
qCsNAOD-R	TCGCAAGCAACTCCAGAGAATG	Real time PCR
qCsNAOGAcT2-F	CTCCGATACTTGTGCCCGAAGG	Real time PCR
qCsNAOGAcT2-R	GTAGCGTAGGTGAAGCGTCCAG	Real time PCR
qCsOTC1-F	GCTCGTGTGCTTTCCCGCTATA	Real time PCR
qCsOTC1-R	TGCCAACAACAGCCAAGAATGC	Real time PCR
qCsASSY1-F	AGCAAATGAGCCGCAGAAGGAT	Real time PCR
qCsASSY1-R	TCCGTGTCTCCCACCAATTTCG	Real time PCR
qCsASL-F	CCGACAAGACCACCATGAGAGG	Real time PCR
qCsASL-R	TCTCCACGGCGTCAGTCACA	Real time PCR
qCsARGH-F	TGTGGGAGGAGCAGTAGCATCA	Real time PCR
qCsARGH-R	TTCGGAAACAGCACCTCACCC	Real time PCR
qCsUrease1-F	ACACTGAGGTCATTGCTGGAGA	Real time PCR
qCsUrease1-R	TGCTGCTGGCGTACAAGTAGT	Real time PCR
qCsBAC2a-F	GTTCGTCAGCAGCAGCACTC	Real time PCR
qCsBAC2a-R	GCACCTGTTCCAACTCCTCCA	Real time PCR
qCsAAP3-F	TGTGGCTGCTTCGGCTATGC	Real time PCR
qCsAAP3-R	CCAGATGAGGCGGAAGAGGTTG	Real time PCR
qCsCsAAP6-F	ACGAACAGGAAGTGTGGTGACT	Real time PCR
qCsCsAAP6-R	GCGAGGAGAGTGGAAGTGAAGT	Real time PCR
qCsCAT-F	TGCTTCCGTCGTCCACATCAT	Real time PCR
qCsCAT-R	TTCTTCGTCTCCTCCGCCATC	Real time PCR
qCsLHT1-F	GAAGTTCCAGTTCCTCGCCAGA	Real time PCR
qCsLHT1-R	TGTCCAAGCACTCTCGCAAGA	Real time PCR
qCsδOAT1b-F	GGAGAGCATGGAAGGTCAGACT	Real time PCR
qCsδOAT1b-R	CCAAAGGATTTCCGCCAAAGGT	Real time PCR
qCsP5CDH-F	GGGAATCATCTTGGGCAGCAAA	Real time PCR
qCsP5CDH-R	CGTGGAGCAACCGAAGCATT	Real time PCR
qCsAlaDC1a-F	GGTGGAGCTGTTGTCGAAGTG	Real time PCR
qCsAlaDC1a-R	TCCGTGATGGTGAGGCTTGTT	Real time PCR
CsActin-F	GCCATCTTTGATTGGAATGG	Real time PCR
CsActin-R	GGTGCCACAACCTTGATCTT	Real time PCR
CsGSIa-DIG	CTTCTTTCCCTTCCCGCACAACG	Hybridization in situ
CsGSIa-F	ATGTCTTTGCTATCAGATCT	For clone
CsGSIa-R	TCATGGCTTCCACAGCAGAGT	For clone
CsGSIa-RNAi-F	GGGGACAAGTTTGTACAAAAAAGCAGGCTTCTGGCCAGTGGGAGTTTCAAGT	For clone
CsGSIa-RNAi-R	GGGGACCACTTTGTACAAGAAAGCTGGGTGTCTCATGTCGTCCAGTGAGA	For clone
CsGSIa-AsODN-1	TACAGAAACGATAGTCTAGA	AsODN
CsGSIa-AsODN-2	TGATAACACCATAACCACAA	AsODN
CsGSIa-AsODN-3	AGTCTAGAGTAGTTGGAGTT	AsODN
CsGSIa-sODN	TTGTGGTTATGGTGTTATCA	sODN

## Sheet: Supplementary Dataset S1
Dataset S1:Profiles of six major free amino acids,urea and ammonium in roots,stems, shoot tip of tea seedling under normal nitrogen condition.
Compounds (ug/g, FW)		Thea	Arg	Glu	Gln	Urea	NH3	Orn	Cit
Shoot tip	0h	532.28	73.6012	912.712	219.593	0	11.4029	0	14.1502
	6h	421.889	25.7121	949.202	193.53	0	11.443	0	11.3512
	12h	533.018	46.1222	1156.05	246.663	0	8.07372	0	18.6613
	24h	418.99	100.195	1117.77	231.814	0	10.7747	0	16.172
	48h	709.463	384.916	1178.21	396.476	0	8.55936	0	20.7842
	72h	616.021	409.674	1147.12	87.8577	0	10.1602	0	19.1062
	240h	338.635	198.9	1203.17	225.569	0	7.08667	0	20.2562
Stem 1	0h-S1	322.927	2546.87	843.451	241.908	0	30.0008	14.7822	29.477
	6h-S1	345.799	3144.38	912.882	321.084	0	23.6273	15.2602	32.9375
	72h-S1	526.868	3570.44	1048.65	292.849	0	25.3573	20.9172	39.0432
	240h-S1	510.178	4925.58	1082.81	384.35	0	30.6425	37.6627	43.2653
Stem 2	0h-S2	143.721	2209.57	684.374	192.743	0	43.5323	13.2136	17.948
	6h-S2	224.756	2948.02	705.991	272.575	0	38.9192	17.7171	28.5425
	72h-S2	280.806	2107.83	758.165	224.364	0	42.7666	18.6558	30.472
	240h-S2	340.533	3925.68	982.343	284.35	0	32.7562	27.1327	33.0483
Stem 3	0h-S3	138.935	1820.97	654.096	227.944	0	98.7137	10.4782	12.6875
	6h-S3	124.712	2115.35	554.574	211.037	0	104.571	5.94203	13.2773
	72h-S3	182.081	2622.93	603.958	275.966	0	272.635	14.5208	15.5098
	240h-S3	158.112	3130.24	650.237	142.028	0	20.9671	16.3339	26.1583
Stem 4	0h-S4	109.736	1970.01	604.817	243.817	0	20.5955	3.30105	8.35843
	6h-S4	59.9908	1002	564.167	187.082	0	14.1687	3.72722	6.45253
	72h-S4	117.498	2471.44	632.591	143.051	0	15.8225	4.14149	13.7112
	240h-S4	95.7715	1945.82	752.557	180.554	0	16.4244	7.42527	14.1219
Root	0h	3273.37	201.817	353.375	1069.86	10.7137	41.7368	14.3446	2.45016
	6h	3819.11	165.634	441.024	1261.05	23.4522	59.2706	49.0182	5.21848
	12h	3877.11	373.317	387.056	1294.78	57.6597	64.9067	54.25	10.506
	24h	3611.86	337.756	339.758	975.305	20.1659	69.7846	45.2621	2.84718
	48h	3645.36	269.631	380.303	1150.25	28.054	58.9247	40.6576	5.28875
	72h	2953.57	574.858	285.024	633.129	27.8419	44.2523	44.2487	4.50267
	240h	2717.62	418.792	298.364	636.91	34.9473	40.3884	50.7744	4.88591
		Thea	Arg	Glu	Gln	Urea	NH3	Orn	Cit

## Sheet: Supplementary Dataset S2
Dataset S2:Profiles of six major free amino acids,urea and ammonium in roots, stems, shoot tip of tea seedling under 5 mM NH4+-supply.
Compounds (ug/g, FW)		Thea	Arg	Glu	Gln	Urea	NH3	Orn	Cit
Shoot tip	0h	532.28	73.6012	912.712	219.593	0	11.4029	0	14.1502
	6h	479.445	92.042	1089.25	165.072	0	10.5595	0	13.1214
	12h	427.375	140.03	1279.45	232.788	0	12.2699	0	19.0616
	24h	597.299	167.99	1106.95	203.943	0	11.9889	0	11.0558
	48h	694.68	194.854	1111.64	433.697	0	14.1506	4.45527	22.411
	72h	896.922	43.5636	950.997	319.377	0	10.6076	0	14.4309
	240h	1020.86	956.845	1490.15	482.636	0	13.2404	10.0117	26.2984
Stem 1	0h-S1	322.927	2546.87	843.451	241.908	0	30.0008	14.7822	29.477
	6h-S1	291.331	1905.33	823.114	257.625	0	28.14	14.2021	34.8765
	72h-S1	528.687	2941.97	1071.51	283.318	0	28.6497	16.6689	43.2418
	240h-S1	589.881	3895.29	1235.19	524.225	0	45.6167	30.8316	45.7547
Stem 2	0h-S2	143.721	2209.57	684.374	192.743	0	43.5323	13.2136	17.948
	6h-S2	153.236	2341.56	687.558	163.096	0	49.1356	15.788	22.1592
	72h-S2	272.574	3090.42	853.55	290.245	0	52.7208	21.4036	35.0191
	240h-S2	305.424	3707.29	804.119	439.317	0	57.0188	26.5155	41.385
Stem 3	0h-S3	138.935	1820.97	654.096	227.944	0	98.7137	10.4782	12.6875
	6h-S3	97.5255	1693.69	547.045	151.751	0	89.4609	16.1207	19.2254
	72h-S3	123.141	3751.55	718.512	283.513	0	207.566	19.0209	31.5905
	240h-S3	262.884	4292.61	622.182	352.194	0	169.882	37.6933	44.7161
Stem 4	0h-S4	109.736	1970.01	604.817	243.817	0	20.5955	3.30105	8.35843
	6h-S4	95.5379	1533.45	500.018	220.231	0	34.3094	7.13799	12.8281
	72h-S4	192.665	4454.35	850.603	393.006	16.8915	30.7046	13.5305	25.2449
	240h-S4	127.368	2355.54	435.436	323.528	0	35.7369	8.04394	20.0373
Root	0h	3273.37	201.817	353.375	1069.86	10.7137	41.7368	14.3446	2.45016
	6h	2928.41	123.359	273.195	663.49	9.77836	28.4106	21.2585	1.94256
	12h	3265.99	319.821	392.113	1114	31.3296	51.8345	59.4014	10.0378
	24h	4123.28	293.081	430.718	1210.64	33.9442	80.4463	75.5014	4.10237
	48h	4053.24	439.881	384.215	1049.07	31.2696	80.9469	57.0247	4.44476
	72h	4345.31	750.099	488.465	1126.94	71.1955	78.1312	86.5467	11.4849
	240h	4885.17	718.358	501.528	1366.18	48.7664	103.328	70.9958	12.2437
		Thea	Arg	Glu	Gln	Urea	NH3	Orn	Cit

## Sheet: Supplementary Dataset S3
Dataset S3:Expression patterns of genes involved in nitrogen uptake and assimilation, amino acid synthesis, transport and catabolism in various parts of young tea seedling under normal nitrogen condition.
	GOAGAT1	GOGAT2	GOAGT3	GSIa	GSIb	TS1	GSIc	GSIIa	GDH2b	GDH1	GDH2a	GDH2c	AlaDC1a	AlaDC1b	AlaDC1c	NR	NIR	NIA1a	NIA1b	NRT1.1
gene_id	TEA003892	TEA026779	TEA011569	TEA032217	TEA015580	TEA015198	TEA032123	TEA028194	TEA006665	TEA009809	TEA034004	TEA031206	TEA005658	TEA005656	TEA014559	TEA000784	TEA013227	TEA032158	TEA016271	TEA007060
Shoot tip	15.83	31.8	10.86	427.55	206.03	5.89	58.72	270.06	11.48	34.06	17.79	10.37	1.66	17.13	1.45	42.17	4.22	8.4	2.48	9.62
0HS1	72.02	84.47	38.57	351.38	413.7	31.75	31.14	53.89	2.56	21.81	54.63	5.11	140.61	14.06	0.21	23.22	24.8	15.87	1.48	28.51
6HS1	43.33	51.53	26.76	269.62	172.49	27.15	49.54	93.44	5.38	21.84	42.94	1.46	121.84	81.15	0.15	16.33	6.3	22.13	1.2	26.45
72HS1	72.11	89.42	51.76	387.96	554.55	48.57	46.62	66.05	1.99	31.94	79.53	0.33	243.91	7.85	0.1	37.52	11.82	29.26	0.93	27.98
240HS1	59.95	105.23	34.94	260.15	755.09	43.32	65.16	74.44	4.49	23.28	45.94	0.96	315.04	12.17	0.4	12.39	10.77	20.8	0.48	46.67
0HS2	57.98	127.28	32.6	309.67	651.36	46.08	36.58	25.85	0.65	42.44	46	5.17	194.33	14.2	0.09	18.48	59.84	11.46	1.8	24.76
6HS2	32.41	49.55	25.12	219.28	248.49	41.23	25.11	44.05	2.49	24.81	66.47	4.79	143.29	43.9	0.17	17.95	22.62	13.94	1.06	5.64
72HS2	53.73	69.05	31.53	291.47	265.58	62.96	12.41	37.67	1.14	28.24	73.38	1.37	563.74	6.34	0	13.76	4.29	15.93	1.16	19
240HS2	52.18	133.76	33.62	334.67	614.91	47.71	38.42	60.57	2.6	37.01	43.1	11.14	276.72	15.71	0.2	34.24	11.53	32.14	5.43	11.5
0HS4	82.29	203.53	49.5	293.32	343.33	61.62	24.54	15.21	0.88	40.62	60.29	11.15	93.45	15.05	0	11.19	48.59	10.55	7.34	9.1
6HS4	63.08	47.88	49.04	213.61	246.99	51.6	20.63	18.45	0.49	45.51	48.33	1.26	665.1	13.06	0	22.14	40.97	15.66	1.21	36.25
72HS4	61.71	76.26	31.36	209	135.37	58.95	7.04	23.93	1.13	29.12	42.42	0.52	225.9	3.77	0	16.93	38.07	14.57	1	10.53
240HS4	57.38	76.87	33.39	228.64	201.02	54.7	11.46	17.57	0.77	32.94	57.88	0.48	245.57	11.3	0.05	23.07	39.7	12.62	2.54	8.15
Root	237.765	59.715	145.54	697.685	303.975	1034.78	33.94	30.59	8.525	32.01	46.46	140.75	1329.81	16.905	0.43	124.41	256.22	8.03	38.37	5.56
	NAGS1	NAGS2	NAGK	NAGPR	NAOAT2	NAOD	NAOGAcT1	NAOGAcT2	OTC1	OTC2	ASSY1	CsASSY2	ASL	ARGH	Urease1	Urease2	δOAT1a	δOAT1b	P5CDH
gene_id	TEA003436	TEA014940	TEA001454	TEA005194	TEA030871	TEA014080	TEA022758	TEA010815	TEA024763	TEA019294	TEA028835	TEA012591	TEA002053	TEA009085	TEA020308	TEA023191	TEA033776	TEA033781	TEA003086
Shoot tip	12.06	16.36	50.08	20.85	15.18	70.93	8.96	10.22	18.46	15.44	47.24	63.67	10.97	38.58	6.92	12.51	45.96	57.62	10.23
0HS1	12.04	16.77	70.69	22.94	14.47	76.85	2.36	9.55	40.7	16.4	78.41	55.69	9.7	19.23	17.84	15.51	46.36	51.93	18.54
6HS1	7.99	12.56	55.1	17.63	14.37	55.09	2.94	8.06	34.99	19.71	63.49	37.58	11.92	161.38	9.6	6.34	41.08	53.62	26.62
72HS1	13.59	11.43	57.61	25.74	21.73	67.08	2.59	7.94	45.35	22.56	48.25	48.11	19.69	10.05	13.7	10.74	48.69	74.82	44.98
240HS1	10.04	10.65	69.2	24.61	18.14	48.38	2.78	7.25	45.8	22.75	67.31	52.02	21.4	115.99	14.39	8.3	39.74	49.74	22.9
0HS2	21.27	9.27	94.6	32.12	29.87	68.62	4.9	15.26	62.31	21.01	63.59	41.5	27.24	7.37	6.4	18.6	47.83	65.95	32.8
6HS2	13.35	11.79	71.38	21.91	15.08	69.98	3.06	11.8	39.89	15.84	78.3	41.66	14.57	19.96	6.88	13.7	53.19	56.73	27.92
72HS2	13.05	12.92	70.28	25.03	12.36	129.43	2.42	12.91	42.58	16.03	83.89	46.65	17.52	20.18	20.53	15.66	48.22	68.42	38.43
240HS2	24.41	10.16	86.66	23.14	27.2	68.79	2.41	8.46	35.31	17.51	49.53	33.52	22.39	39.54	12.55	9.39	43.45	75.88	35.68
0HS4	33.05	7.4	71.61	24.78	32.32	63.65	6.4	15.84	48.05	15.62	53.7	37.25	22.9	53.73	7.08	17.3	44.27	67.15	26.26
6HS4	12.36	7.26	34.58	20.17	9.34	61.14	3.68	9.51	30.36	9.71	49.88	25.12	21.36	4.82	6.95	18.22	56.44	76.89	75.4
72HS4	17.51	9.03	87.51	33.69	7.03	112.08	5.94	17.15	54.55	13.52	96.25	35.19	17.92	28.26	10.41	21.17	50.77	54.78	38.24
240HS4	20.31	8.56	85.78	28.5	10.9	120.49	4.15	13.76	52.47	15.86	82.91	34.35	20.47	31.31	10.22	16.56	49.16	61.65	37.29
Root	12.115	4.26	81.89	30.845	19.91	61.895	10.01	8.305	45.225	26.91	50.545	55.31	19.4	27.575	5.22	15.08	66.68	46.915	15.32
	AAP1	CAT	BAT1b	AMT	AMT3.1	LHT1	UPS1	DUR3a	BAC1	BAC2a	AAP3	AAT3	AAT5	UMAMIT14a	UMAMIT11a	UMAMIT18b	ASNS1	PDX2.1
gene_id	TEA031577	TEA006905	TEA029263	TEA018122	TEA030668	TEA002147	TEA018539	TEA003493	TEA013291	TEA019249	TEA009392	TEA024318	TEA012510	TEA017487	TEA031296	TEA033622	TEA018926	TEA013808
Shoot tip	13.39	5.73	7.09	4.82	27.86	9.42	5.24	0.69	4.98	17.25	169.92	37.6405	64.1312	11.59	15.33	0.33	64.9625	50.33
0HS1	0.34	0.63	0.64	2.38	9.09	3.76	0.4	9.86	3.64	13.01	45.6	116.06	35.17	6.1	319.93	57.83	11.76	22.26
6HS1	2.28	5.82	2.58	1.88	5.76	4.99	1.44	11.87	3.02	9.81	49.91	94.38	42.17	4.28	122.39	31.41	19.6	24.86
72HS1	1.43	2.02	1.55	1.65	10.25	6.48	1.44	19.37	4.05	18.98	54.42	211.38	53.14	17.8	440.49	88.62	19.87	30.51
240HS1	1.36	2.81	1.15	2.16	10.93	8.87	0.51	11.83	4.32	16.27	61.19	183.44	53.8	10.69	166.44	34.57	20.13	25.15
0HS2	0.1	0.62	0.64	1.24	4.76	0.16	1.38	6.01	7.35	22.1	90.39	220.21	45.96	7.56	141.4	41.52	25.2	33.08
6HS2	0.28	1.39	0.58	1.66	4.95	3.36	1	5.89	4.18	11.86	74.34	130.39	26.57	14.47	305.2	71.19	18.11	42.76
72HS2	0.27	2.43	0.63	1.44	8.15	5.75	1.39	11.54	4.11	7.84	59.69	185.71	27.14	12.4	510.31	69.55	11.99	45.4
240HS2	0.21	0.41	11.05	2.52	8.31	2.61	1.34	9.32	4.42	21.97	62.68	176.75	50.63	8.71	93.31	13.68	26.26	31.87
0HS4	0.26	0.17	2.51	0.96	4.47	0.14	3.24	9.58	6.42	18.33	97.19	288.9	24.94	5.05	193.44	91.68	22.19	39.57
6HS4	0.16	1.04	0.94	0.88	4.14	0.82	1.07	20.71	4.39	23.96	83.55	404.44	23.96	14.7	427.86	280.16	14.02	47.56
72HS4	0.22	0.98	0.49	1.38	5.57	4.1	1.35	10.05	3.03	4.7	45.42	237.62	18.8	4.64	245.35	113.26	12.28	42.61
240HS4	0.17	0.82	0.81	0.86	7.21	1.69	1.42	13.34	3.06	9.05	33.93	234.29	17.66	12.24	240.59	97.53	13.46	34.77
Root	0.395	7.365	9.145	1.805	25.06	12.655	16.69	7.275	4.71	9.875	439.38	212.968	20.2411	11.105	143.62	62.61	26.6356	42.05

## Sheet: Supplementary Dataset S4
Dataset S4:Dataset S4:Expression patterns of genes involved in nitrogen uptake and assimilation, amino acid synthesis, transport and catabolism in roots of young tea seedlings under 5mM NH4+-supply.
	gene_id	0h	6h	12h	24h	48h	72h	240h
GOGAT1	TEA003892	160.74	154.66	144.69	180.57	220.49	201.94	202.47
GOGAT2	TEA026779	50.93	49.34	45.62	61.68	84.66	77.46	75.2
GOAGT3	TEA011569	104.51	102.1	107.43	134.61	136.06	132.34	143.98
GSIa	TEA032217	548.52	666.97	612.95	667.29	594.26	636.23	608.34
GSIb	TEA015580	291.99	313.63	296.18	395.96	365.27	334.99	385.19
TS1	TEA015198	764.72	898.53	794.31	795.46	788.92	933.62	837.31
GSIc	TEA032123	22.19	33.16	28.66	30.24	22.05	25.48	22.3
GSIIa	TEA028194	24.15	26.58	26.51	27.04	31.99	32.08	31.73
GDH2b	TEA006665	7.13	8.55	9.48	10.02	11.95	11.73	13.2
GDH1	TEA009809	27.46	46.42	38.07	33.57	29.61	41.43	36.48
GDH2a	TEA034004	46.39	37.79	45.75	48.02	50.89	47.41	38.61
GDH2c	TEA031206	138.68	232.89	163.54	185.82	152.7	153.44	142.82
AlaDC1a	TEA005658	1161.49	1187.53	1160.67	1443.48	1419.04	1419.44	1683.45
AlaDC1b	TEA005656	10.49	14.78	20.52	8.12	5.15	3.68	3.7
AlaDC1c	TEA014559	0.19	0.71	0.85	1.19	0.94	0.96	0.89
NIR	TEA013227	179.71	228.8	189.87	197.53	207.33	186.4	185.85
NRT1.1	TEA007060	2.01	2.71	5.68	2.27	2.47	2.49	2.09
NR	TEA000784	14.62	16.7	12.61	27.35	40.96	40.63	42.53
NIA1a	TEA032158	6.57	7.16	6.19	8.14	10.06	10.2	10.68
AMT1.2	TEA003718	87.35	146.94	124.94	100.81	91.18	81.55	73.59
AMT3.1	TEA030668	22.19	24.59	30.31	30.1	21.84	22.11	23.62
AMT	TEA018122	0.9	0.63	1.8	1.41	0.98	0.9	0.81
PDX2.1	TEA013808	14.88	23.64	17.39	24.38	25.21	26.57	28.7
NAGS1	TEA003436	10.76	11.19	12.5	11.03	14.43	12.01	9.73
NAGS2	TEA014940	4.39	4.41	4.15	4.82	5.23	5.7	5.56
NAGK	TEA001454	69.78	90.17	99.44	91.98	90.96	95.47	94.68
NAGPR	TEA005194	29.39	32.54	31.26	28.71	27.05	27.38	26.87
NAOAT1	TEA019438	48.93	59.96	53.94	49.01	42.49	42.1	36.75
NAOAT2	TEA030871	18.75	29.6	28.71	21.57	20.91	19.82	18.92
NAOD	TEA014080	61.895	67.45	70.75	66.45	63.86	65.81	59.8
NAOGAcT1	TEA022758	5.87	4.86	5.58	6.75	6.64	7.41	7.89
NAOGAcT2	TEA010815	8.305	7.71	10.53	9.53	10.51	14.4	13.11
OTC1	TEA024763	39.83	45.78	47.52	48.44	44.96	47.35	47.72
OTC2	TEA019294	10.02	9.59	15.21	14.72	13.31	12.47	13.14
ASSY1	TEA028835	50.545	51.45	51.35	62.27	53.61	55.59	53.06
ASSY2	TEA012591	29.25	29.74	32.75	31.84	33.07	36	34.25
ASL	TEA002053	12.32	18.77	16.63	17.76	15.21	14.82	15.43
ARGH	TEA009085	11.04	19.89	23.12	23.72	12.93	11.77	10.96
Urease1	TEA020308	2.43	3.65	3.4	3.75	4.31	3.62	3.86
Urease2	TEA023191	11.49	16.95	15.89	16.27	14.83	13.05	11.87
δOAT1a	TEA033776	55.37	55.4	55.85	63.55	59.64	62.89	56.77
δOAT1b	TEA033781	38.03	36.6	36.53	41	40.01	37.56	37.86
P5CDH	TEA003086	14.37	12.05	13.8	14.79	16.81	21.47	19.41
AAP1	TEA031577	0.35	0.56	0.3	0.25	0.44	0.34	0.21
AAP3	TEA009392	215.22	238.34	312.22	218.85	209.6	218.5	162.09
CAT	TEA006905	5.09	8.99	6.95	10.87	9.21	10.246	13.03
LHT1	TEA002147	9.41	8.64	13.46	14.41	13.34	11.58	14.1
BAT1b	TEA029263	8.91	11.14	10.48	9.67	5.32	7.34	4.76
BAC2a	TEA019249	8.89	12.52	10.52	11.96	13.47	13.09	11.14
BAC1	TEA013291	2.79	4.47	4.38	4.27	3.82	2.72	2.16
BAC2b	TEA019254	0.21	0.12	0.38	0.55	0.29	0.16	0.19
UMAMIT14a	TEA017487	10.23	8.32	16.56	12.96	12.86	14.59	15.49
UMAMIT11a	TEA031296	120.89	154.72	109.86	115.47	127.24	135.5	128.07
UMAMIT18a	TEA013736	2.54	2.82	3.34	3.55	2.95	3.48	4.05
UMAMIT18b	TEA033622	56.86	70.19	61.04	65.93	63.62	74.53	78.24
UPS1	TEA018539	14.74	14.5	15.54	16.6	14.54	14.92	15.8
UPS2	TEA015602	0.09	0.18	0.48	0.26	0.25	0.18	0
DUR3a	TEA003493	5.34	4.27	5.32	6.37	5.71	6.93	7.64
DUR3b	TEA027299	11.26	10.05	10.4	16.47	17.34	17.93	19.2
AsnAT1	TEA017061	11.05	8.34	6.64	12.47	14.02	25.4	47.27
ASPGA1a	TEA028846	11.03	9.79	15.47	14.48	14.06	12.97	16.56
ASPGA1b	TEA016885	27.345	26.73	22.13	29.61	29.09	33.03	31.66
ASPGB1	TEA032091	34.115	37.71	36.62	33.89	34.3	34.2	33.64
AAT3	TEA024318	178.97	216.33	197.75	207.8	243.01	285.87	276.86
AAT4	TEA025478	15.22	16.48	17.04	15.12	15.45	19.35	18.81
AAT5	TEA012510	12.455	8.7	10.82	10.85	13.1	14.37	11.88
AAT1a	TEA001727	0.97	1.43	1.63	13.02	26.84	16.99	28
AAT1b	TEA005805	22.34	26.39	26.31	25.08	27.97	24.5	22.85
ASNS1	TEA018926	30.965	31.11	35.41	33.92	32.4	30.37	28.54
ASNS3	TEA029591	0.05	0.05	0	0	0.05	0.05	0.05

## Sheet: Supplementary Dataset S5
Dataset S5: Expression profiles of genes involved in amino acid synthesis, transport and metabolism in different tea plant tissues.
	gene_id	Apical bud	Young leaf	Mature leaf	Old leaf	Stem	Root	Flower	Fruit
NAGS1	TEA003436	17.32	13.9	23.79	6.93	12	7.12	4	23.33
NAGS2	TEA014940	14.07	16.36	16.9	13.54	12.22	4.26	10.13	10.56
NAGK	TEA001454	186.42	149.83	163.37	107.43	140.61	177.05	84.31	317.67
NAGPR	TEA005194	20.11	17.27	21.7	12.81	18.84	17.89	13.81	24.1
NAOD	TEA014080	42.3	43.22	44.96	22.33	67.6	34.17	38.96	28.3
NAOAT1	TEA019438	36.15	28.42	56.3	31.49	41.81	44.16	38.09	31.08
NAOAT2	TEA030871	19.2	17.77	25.02	5.93	19.79	20.16	29.83	27.25
NAOGAcT1	TEA022758	14.74	8.96	10.91	5.64	8.81	10.01	3.22	12.14
NAOGAcT2	TEA010815	9.91	8.71	7.56	4.42	8.89	8.79	3	13.07
ARGH	TEA009085	265.65	122.66	91.51	16.77	213.19	143	54.67	144.58
Urease1	TEA020308	23.52	23.9	26.38	9.03	28.63	20.6	12.41	16.72
Urease2	TEA023191	17.1	12.51	12.46	4.42	15.36	15.08	10.76	9.44
OTC1	TEA024763	44.81	30.58	82.25	5.77	58.22	56.67	21.59	60.93
OTC2	TEA019294	24.78	15.44	25.43	2.27	24.54	26.91	3.57	20.21
ASL	TEA002053	12.42	9.09	21.28	11.1	16.04	17.21	12.32	10.82
ASSY1	TEA028835	217.52	157.29	147.49	87.4	148.32	146.31	216.78	245.1
ASSY2	TEA012591	65.62	63.67	41.13	19.62	81.26	55.31	49.87	44.66
δOAT1a	TEA033776	23.62	18.99	27.57	18.32	31.31	20.52	29.11	30.84
δOAT1b	TEA033781	70.33	63.09	74.27	57.78	91.64	55.37	79.36	74.3
δOAT1c	TEA015068	0	0	0	0	0	9.35	14.41	0
δOAT1d	TEA032059	4.24	3.84	4.6	3.55	4.9	2.49	4.61	5.33
P5CDH	TEA003086	7.89	5.91	19.59	17.69	20.04	8.55	24.42	24.78
DUR3a	TEA003493	0.41	0.25	3.45	0.86	6.62	12.21	1.47	22.31
DUR3b	TEA027299	8.06	7.96	10.63	6.96	10.5	17.47	1.62	7.3
DUR3c	TEA011274	0	0	0.01	0	0.02	0	0	0
UPS1	TEA018539	6.08	5.56	14.09	10.34	1.68	7.57	2.66	16.66
UPS2	TEA015602	0.14	0	0.1	0	0.19	0.13	0.28	0
BAC1	TEA013291	1.86	1.36	1.58	1.05	1.78	1.21	0.62	0.92
BAC2a	TEA019249	52.24	55.08	22.5	34.6	26.61	15.75	178.4	45.1
BAC2b	TEA019254	3.91	4.5	2.46	2.25	1.55	0.61	3.11	0.68
UPS1	TEA018539	6.08	5.56	14.09	10.34	1.68	7.57	2.66	16.66
UPS2	TEA015602	0.14	0	0.1	0	0.19	0.13	0.28	0
UMAMIT18a	TEA013736	3.82	6.6	3.04	0.14	5.3	0.42	0.2	0.64
UMAMIT18b	TEA033622	1.27	1.47	0.94	1.04	3.46	48.48	54.82	0.44
UMAMIT18c	TEA013726	6.64	9.86	4.66	0.45	9.46	1.8	1.54	0.71
UMAMIT14a	TEA017487	17.79	10.6	0.65	0	7.77	1.99	4.26	0.48
UMAMIT14b	TEA010113	2.23	1.7	7.07	1.76	6.4	10.33	1.22	4.84
UMAMIT11b	TEA002600	0.03	0	0.88	0.17	0.68	45.69	1.84	1.63
UMAMIT11a	TEA031296	9.38	12.9	11.6	9.67	33.92	295.8	58.81	34.32
AAP1	TEA031577	16.36	11.21	15.03	5.98	4.82	1.58	97.26	21.69
AAP3	TEA009392	169.92	224.15	58.18	1.9	562.2	439.38	589.36	5.04
AAP6	TEA013446	0.89	1.23	4.09	1.13	12.55	0.57	82.67	2.18
CAT	TEA006905	6.03	13.84	85.18	42.57	28.33	33.33	47.93	7.89
BAT1a	TEA022823	4.16	8.16	5.07	4.65	4.4	4.69	5.48	2.3
BAT1b	TEA029263	8.38	4.59	4.69	21.71	6.54	2.43	1.2	1.69
BAT1c	TEA009395	0.65	1.27	0.61	0.12	0.52	8.64	8.92	2.45
AMT	TEA018122	8.76	5.2	5.99	2.8	4.5	0.26	1.19	1.91
LHT	TEA002147	12.41	13.35	8.21	0.05	18.37	36.65	0.04	0.1
NR	TEA000784	31.04	42.17	399.73	60.03	38.51	124.41	24.95	99.58
NIR	TEA013227	6.95	21.08	288.72	180.22	57.95	200.64	5.07	2.95
NRT1.1	TEA007060	27.12	13.9	26.56	212.27	21.1	4.24	65.22	220.04
NIA1a	TEA032158	6.73	8.4	55.77	50.73	10.6	8.03	12.77	10.94
NIA1b	TEA016271	1.13	2.48	7.22	0.41	0	38.37	0	2.09
ASNS1	TEA018926	68.38	75.8	101.46	36.91	64.5	27.2	30.79	36.79
ASNS3	TEA029591	2.28	1.58	0.4	0	0.55	0.28	2.61	9.34
AAT3	TEA024318	49.3324	37.6405	116.768	98.2186	190.725	212.968	279.966	191.488
AAT4	TEA025478	1.87071	2.15113	4.30618	3.26438	5.19862	8.1082	8.8481	6.48863
AAT5	TEA012510	37.2649	64.1312	144.814	71.3985	36.4287	20.2411	60.5507	29.7746
AAT1a	TEA001727	2.16932	1.51693	4.9651	1.82805	3.81488	7.02123	1.42614	4.91673
AAT1b	TEA005805	6.85928	12.1612	14.0322	8.79206	8.5042	17.1075	76.5396	9.58672
PDX2.1	TEA013808	32.58	50.33	104.79	29.57	27.68	42.05	27.91	64.64

## Sheet: Supplementary Dataset S6
Dataset S6: Profiles of the major free amino acids in roots, xylem sap and phloem of stem, young leaves of tea seedling under normal nitrogen or 5mM NH4+-supply condition.
Compounds (ug/g, FW)	Arg	Arg		Gln	Gln		Glu	Glu		Thea	Thea		Asp	Asp		g-ABA	g-ABA		NH3	NH3		Ala	Ala
	5 mM NH4+	Control		5 mM NH4+	Control		5 mM NH4+	Control		5 mM NH4+	Control		5 mM NH4+	Control		5 mM NH4+	Control		5 mM NH4+	Control		5 mM NH4+	Control
RT	285.809	244.385		4147.05	770.67		653.875	454.9		2097.87	1741.92		243.357	269.36		160.899	258.99		521.493	181.652		246.517	236.833
PL3	235.316	77.6		1119	115.795		713.813	797.715		311.699	242.645		327.951	326.124		242.925	268.278		316.213	139.215		118.863	105.176
PL2	339.991	208.208		1148.79	148.986		803.598	431.836		471.607	357.931		217.456	275.581		288.899	240.267		116.741	123.181		76.7517	77.8561
PL1	304.894	338.076		690.168	224.222		803.16	541.995		389.546	334.018		222.632	255.912		145.887	129.302		268.77	95.9347		66.6906	58.8666
XS3	557.18	419.71		550.381	103.218		594.54	453.022		507.295	172.419		217.948	219.097		187.945	151.696		181.366	110.265		76.7449	73.3981
XS2	2568.05	2201.82		672.03	538.27		868.138	647.358		1137.93	769.577		298.488	206.742		155.268	135.581		176.096	125.255		101.829	93.6853
XS1	3669.38	3631.22		1457.28	592.397		906.368	702.256		1299.95	1186.61		365.62	269.022		230.702	232.734		93.3933	86.33		102.712	80.8806
OL	822.052	261.465		74.6334	27.7272		915.124	835.228		742.894	648.409		276.713	226.613		101.903	97.8838		0	0		143.301	108.49
YL	59.3264	16.0561		78.4003	29.331		653.152	667.558		689.839	528.272		202.091	259.762		39.978	43.0652		0	0		64.0706	83.2089

## Sheet: Supplementary Dataset S7
Dataset S7: Dissection of amino acids profiles in different parts of the first tea leaf.
Compounds (ug/g, FW)	Ser	Glu	Thea	Asp	Ala	Arg
Pe	45.5147	164.882	711.427	193.44	22.8607	38.0618
Ve1	64.7283	211.964	787.043	145.067	40.7739	82.9524
Ve2	73.9127	265.26	1103.51	188.133	62.2247	122.697
Ve3	108.119	276.204	914.478	233.114	81.3274	134.542
Le1	87.9224	328.207	512.292	218.208	68.9327	144.511
Le2	83.2278	318.938	516.526	209.123	65.9019	141.793

## Sheet: Supplementary Dataset S8
Dataset S8: Dissection of amino acids profiles in different parts of the leaves and stems of 8 years-old tea plants.
Compounds (ug/g, FW)	Thea	Gln	Glu	Arg	Asp
L1	355.326	159.313	40.6043	29.4593	24.294
L2	315.036	190.153	40.048	15.6551	27.5145
L3	237.497	22.2167	54.8408	27.2315	20.7448
L4	216.991	19.3677	61.3679	20.0381	27.4145
L5	180.863	42.9378	56.5131	33.8545	25.9507
S1	309.035	192.287	42.0969	91.8505	29.8543
S2	239.982	22.4134	55.2339	70.0944	21.2488
S3	230.147	19.6594	66.261	58.0456	29.4506
S4	180.791	43.0646	56.5602	55.2661	26.2468

[truncated: 1 more sheets: Supplementary Dataset S9]
